# Supplementary material for: Triptolide increases resistance to bile duct ligation-induced liver injury and fibrosis in mice by inhibiting RELB
Source: Front Nutr. 2022 Oct 13;9:1032722. doi: 10.3389/fnut.2022.1032722 (PMC9608656; doi:10.3389/fnut.2022.1032722)
Supplement: Supplementary file 1 [file Data_Sheet_1.ZIP]

Archive with 10 entries (9 files):
- raw data/
- __MACOSX/._raw data
- raw data/.DS_Store
- __MACOSX/raw data/._.DS_Store
- raw data/WB raw data.pdf
- __MACOSX/raw data/._WB raw data.pdf
- raw data/Original data.docx
- __MACOSX/raw data/._Original data.docx
- raw data/Histogram and statistical analysis-1.pzfx
- __MACOSX/raw data/._Histogram and statistical analysis-1.pzfx
